# Supplementary material for: Using General-purpose Sentiment Lexicons for Suicide Risk Assessment in Electronic Health Records: Corpus-Based Analysis
Source: JMIR Med Inform. 2021 Apr 13;9(4):e22397. doi: 10.2196/22397 (PMC8080148; doi:10.2196/22397)
Supplement: Multimedia Appendix 2 [file medinform_v9i4e22397_app2.xlsx]

## Sheet: Sheet1
	word	case_freq	control_freq	mwu_u	mwu_p	freq_ratio	freq_diff	afinn	emolex	liwc2015	opinion	pattern	swn
0	qqqqq	9779.1	6233.4	4214583853	0	1.56882	3545.69
1	self	4278.5	2217.64	4038260844	0	1.9293	2060.86
2	harm	2916.17	1242.74	4058706079	0	2.34657	1673.43	negative	negative	negative	negative		negative
3	ward	5554.73	3957.65	4095271325	0	1.40354	1597.09						negative
4	overdose	1716.98	324.21	4191119922	0	5.2959	1392.77		negative
5	staff	5670.05	4280.64	4182314937	0	1.32458	1389.4
6	suicidal	2072.47	816.32	4.14189e+09	0	2.5388	1256.15	negative	negative		negative		negative
7	said	5725.38	4587.65	4.28082e+09	1.27743e-193	1.248	1137.73
8	alcohol	2276.15	1173.79	4335831054	7.8612e-296	1.93914	1102.36
9	a&e	1534.05	444.529	4.23915e+09	0	3.45096	1089.52
10	risk	3080.86	2114.3	4.2555e+09	0	1.45716	966.565	negative	negative	negative	negative		negative
11	admission	2333.15	1403.06	4.25666e+09	0	1.6629	930.09
12	thoughts	2313.24	1486.33	4.29017e+09	0	1.55634	826.906						positive
13	go	2356.29	1624.84	4255912446	0	1.45017	731.453						positive
14	discharge	1812.74	1106.81	4290282732	0	1.6378	705.928		negative				positive
15	home	3315.79	2626.71	4.31836e+09	1.50069e-164	1.26233	689.074
16	plan	4346.6	3695.04	4277058951	1.29268e-154	1.17633	651.56		positive
17	tablets	930.757	304.965	4.35162e+09	0	3.05202	625.793						positive
18	taken	1557.78	932.321	4.31778e+09	3.92291e-280	1.67086	625.461
19	hospital	3004.66	2413.65	4288836749	4.56495e-243	1.24486	591.006						positive
20	discharged	1197.28	646.601	4.31205e+09	0	1.85166	550.684						positive
21	low	2188.62	1642.41	4.31798e+09	9.48806e-226	1.33256	546.207		negative	negative			negative
22	call	1914.58	1372	4336681385	5.11436e-179	1.39547	542.582		negative				positive
23	stated	1945.23	1407.38	4.35576e+09	1.59938e-194	1.38216	537.846						positive
24	paracetamol	675.798	151.232	4.3763e+09	0	4.46861	524.566
25	asked	2340.55	1821.07	4326684609	1.43008e-179	1.28526	519.473
26	police	1459.28	944.14	4392776507	6.17584e-195	1.54562	515.14		positive				positive
27	took	1155.9	646.146	4355648858	1.11472e-248	1.78892	509.758
28	od	908.577	410.357	4408455710	1.81255e-241	2.21411	498.219
29	informed	1820.61	1330.18	4338261894	1.839e-191	1.3687	490.435						positive
30	feeling	1844.46	1355.48	4313166738	9.91706e-245	1.36074	488.979	positive					negative
31	history	2250.75	1767.89	4406465203	4.47435e-126	1.27313	482.866
32	suicide	820.45	351.638	4371255307	0	2.33323	468.812	negative	negative		negative
33	would	5724.55	5256.98	4.34664e+09	4.76307e-89	1.08894	467.561
34	admitted	1104.75	679.029	4348174616	2.39924e-306	1.62695	425.716	negative					positive
35	felt	1743.93	1321.92	4335796361	3.6367e-224	1.31924	422.015						negative
36	informal	958.185	539.314	4.31937e+09	0	1.77667	418.871						negative
37	wanted	1100.45	684.485	4.35255e+09	7.98572e-253	1.60771	415.968						positive
38	harming	648.609	240.335	4381037329	0	2.69877	408.274	negative		negative			negative
39	back	2345.56	1943.74	4366774785	1.64241e-102	1.20672	401.814			positive			positive
40	tomorrow	1176.06	776.694	4372229429	1.33425e-186	1.51418	399.364
41	duty	1089.48	698.199	4.39086e+09	1.33863e-165	1.56042	391.283
42	want	1321.31	931.487	4370259944	2.54427e-175	1.41849	389.819	positive	negative				negative
43	called	1117.74	732.294	4.37627e+09	2.86495e-181	1.52636	385.45						positive
44	left	1562.91	1180.23	4.34702e+09	7.98272e-174	1.32424	382.677
45	plans	1031.76	652.132	4.37664e+09	1.26687e-209	1.58214	379.632
46	agreed	2281.88	1908.97	4.36863e+09	8.00155e-106	1.19535	372.911	positive		positive
47	crisis	664.588	292.615	4.39674e+09	1.84587e-299	2.27121	371.974	negative	negative		negative		negative
48	htt	952.7	589.321	4433355839	2.87993e-145	1.61661	363.379
49	feels	1926.27	1570.74	4.38426e+09	1.03319e-122	1.22635	355.53						negative
50	safe	759.989	408.918	4.38002e+09	5.27492e-270	1.85854	351.072	positive	positive	positive	positive	positive	negative
51	kill	550.822	204.876	4398637800	0	2.68857	345.947	negative	negative	negative	negative		negative
52	liaison	704.299	360.578	4409179011	1.56665e-229	1.95325	343.721		negative				positive
53	dbt	473.428	130.093	4445995858	6.64326e-281	3.63915	343.335
54	drinking	862.307	519.311	4434308081	2.19788e-121	1.66048	342.996
55	patient	2362.61	2020.04	4366840595	3.31482e-133	1.16959	342.569		positive		positive		positive
56	ambulance	491.674	150.778	4.40736e+09	0	3.26092	340.896
57	safety	685.219	347.622	4.38063e+09	0	1.97116	337.597	positive		positive			positive
58	went	1550.63	1218.19	4361907018	6.44177e-148	1.27289	332.435
59	return	1044.4	712.746	4387756110	5.44369e-165	1.46532	331.658
60	yesterday	810.194	481.124	4.38583e+09	3.71882e-219	1.68396	329.07
61	leave	2827.09	2498.06	4330930918	4.12497e-139	1.13172	329.035	negative	negative
62	advised	1345.99	1018.24	4397705787	2.00386e-118	1.32188	327.75						positive
63	mood	3420.97	3099.88	4399899581	8.31686e-51	1.10358	321.085
64	life	1104.15	784.271	4.41141e+09	8.85774e-138	1.40787	319.878
65	ideation	671.505	353.001	4.39951e+09	1.76591e-248	1.90227	318.504
66	friend	813.533	496.733	4429376261	7.73719e-134	1.63777	316.801	positive	positive				positive
67	overdoses	361.809	47.8094	4.4308e+09	0	7.56774	313.999
68	past	1541.68	1230.47	4.43201e+09	1.58737e-72	1.25293	311.216					negative	negative
69	spoke	1288.27	983.615	4391450302	2.61239e-127	1.30973	304.658
70	says	1043.69	740.932	4.46725e+09	1.08463e-56	1.40862	302.757						positive
71	told	1630.88	1330.33	4383168466	1.32358e-136	1.22593	300.555
72	could	2447.87	2148.39	4383377038	1.66942e-86	1.1394	299.483
73	weekend	631.913	335.499	4410268955	9.74263e-213	1.8835	296.414
74	going	1636.37	1343.13	4379434476	3.47501e-117	1.21832	293.236
75	taking	1226.38	933.684	4406578287	4.98512e-109	1.31349	292.697
76	doctor	891.882	599.473	4416294400	2.9679e-134	1.48777	292.408		positive				negative
77	pain	746.514	462.561	4425387892	2.02066e-167	1.61387	283.953	negative	negative	negative	negative		negative
78	today	2356.77	2075.12	4397224525	1.31978e-66	1.13572	281.643						positive
79	mum	1439.48	1160	4.45634e+09	5.31895e-60	1.24093	279.482		negative
80	following	1460.11	1180.69	4.38898e+09	3.89704e-124	1.23667	279.428
81	personality	566.325	291.175	4.42278e+09	2.71229e-228	1.94496	275.15						negative
82	dsh	388.044	112.97	4437923634	1.25735e-291	3.43495	275.075
83	n’t	1159.6	885.042	4.46498e+09	4.00217e-58	1.31022	274.559						negative
84	intent	458.045	192.147	4.43336e+09	7.34545e-227	2.38383	265.898						positive
85	medically	340.224	74.328	4422272882	0	4.57734	265.896
86	morning	1576.74	1310.86	4.38778e+09	2.4265e-102	1.20283	265.887
87	e	683.788	418.843	4478601155	2.28957e-52	1.63256	264.944						positive
88	unit	1274.08	1009.68	4390500432	6.76849e-169	1.26187	264.403
89	reports	1530.12	1266.61	4.46579e+09	4.85849e-41	1.20804	263.508
90	states	661.488	399.826	4478372677	6.16626e-63	1.65444	261.662
91	prn	647.178	386.036	4406537498	1.57599e-203	1.67647	261.142
92	whilst	790.876	531.283	4410543139	1.00402e-161	1.48862	259.593
93	requested	941.013	682.515	4390075146	1.25137e-152	1.37874	258.498
94	currently	1658.91	1401.32	4411030531	4.48475e-85	1.18382	257.585
95	help	1564.34	1307.52	4.40342e+09	8.72594e-98	1.19642	256.819	positive			positive		positive
96	reported	3070.61	2814.62	4.36924e+09	4.02898e-99	1.09095	255.99
97	services	1484.8	1230.92	4436572631	3.39374e-66	1.20625	253.879						negative
98	psychiatric	796.838	546.436	4435890283	3.63213e-120	1.45825	250.402
99	night	2425.22	2174.99	4.35612e+09	1.84657e-118	1.11505	250.231
…	…	…	…	…	…	…	…	…	…	…	…	…	…
3282	www.slam.nhs.uk	102.079	243.517	4.47757e+09	5.29069e-86	0.419187	-141.438
3283	needs	1235.09	1376.77	4491961667	9.08762e-13	0.897088	-141.686						negative
3284	intake	493.82	635.69	4.50214e+09	4.42817e-12	0.776825	-141.87
3285	course	253.409	395.431	4.50275e+09	2.30231e-21	0.640843	-142.022						negative
3286	practice	180.666	322.77	4.49085e+09	1.23309e-42	0.559736	-142.104		positive				positive
3287	violence	228.009	370.579	4.51525e+09	4.90758e-12	0.615276	-142.571	negative	negative	negative
3288	recovery	181.262	324.361	4497830932	1.54817e-34	0.558828	-143.099		positive		positive
3289	administrator	96.4744	239.653	4479282706	3.41659e-89	0.402559	-143.179
3290	behavioural	161.705	305.647	4518763825	4.60853e-10	0.529059	-143.942
3291	ref	152.284	296.403	4.48005e+09	1.75729e-70	0.513774	-144.119
3292	april	234.568	378.99	4.49727e+09	1.74276e-31	0.618929	-144.422
3293	arrange	396.869	543.633	4491239095	6.6079e-23	0.730031	-146.764						positive
3294	complete	351.792	498.702	4503942779	5.91843e-16	0.705414	-146.911		positive			positive
3295	october	237.43	384.369	4.49372e+09	9.81457e-38	0.617712	-146.94
3296	switchboard	141.432	289.508	4.47378e+09	1.38852e-78	0.488526	-148.076
3297	compliant	205.47	354.441	4492893596	2.35307e-33	0.579702	-148.971		positive		positive		positive
3298	south	303.853	453.393	4.50661e+09	1.565e-15	0.670174	-149.541
3299	anxiety	772.392	922.092	4511388305	1.50777e-07	0.837651	-149.7	negative	negative	negative	negative		negative
3300	slam	309.696	460.894	4.49251e+09	5.15678e-28	0.671946	-151.198	negative	negative				positive
3301	compliance	134.516	286.629	4.49997e+09	1.03329e-36	0.469302	-152.113		positive				positive
3302	cannabis	244.346	397.704	4519797413	8.67038e-08	0.614392	-153.358
3303	aggression	156.458	311.026	4493737172	3.99439e-45	0.503038	-154.568	negative	negative	negative	negative		negative
3304	psychologist	268.793	423.768	4.49986e+09	8.70389e-24	0.634292	-154.976
3305	june	228.963	385.809	4.49179e+09	4.2279e-41	0.593462	-156.846
3306	effects	270.939	428.011	4.48943e+09	1.86372e-36	0.633019	-157.072						negative
3307	smoking	318.163	475.593	4.49508e+09	4.73711e-27	0.668981	-157.431
3308	lewisham	397.465	555.68	4.5168e+09	5.7175e-08	0.715277	-158.215
3309	appt	233.733	395.583	4.49191e+09	1.48084e-38	0.590857	-161.85
3310	hygiene	169.456	333.378	4484250548	7.94101e-54	0.508301	-163.921						positive
3311	adhd	85.384	250.185	4521585704	3.2382e-15	0.341284	-164.801						positive
3312	floor	409.509	574.773	4.49354e+09	8.08685e-22	0.712471	-165.264				negative		positive
3313	trust	531.027	696.683	4.49442e+09	4.50336e-19	0.762221	-165.657	positive		positive	positive		positive
3314	treatment	1592.6	1759.93	4496964010	7.47618e-10	0.904924	-167.327						negative
3315	relapse	118.059	286.705	4.4919e+09	5.47234e-57	0.411779	-168.646		negative		negative		positive
3316	lambeth	400.208	572.727	4.51098e+09	2.21437e-11	0.698775	-172.52
3317	telephone	882.103	1056.58	4504219261	6.03274e-08	0.834867	-174.477
3318	denmark	83.476	259.277	4483555842	6.1611e-86	0.321957	-175.801
3319	illness	311.485	491.05	4.5115e+09	2.69171e-11	0.634324	-179.565	negative	negative		negative
3320	psychological	304.807	487.943	4502136247	4.57075e-20	0.624676	-183.137						negative
3321	aggressive	224.55	408.691	4493637107	7.59367e-35	0.549439	-184.14	negative	negative	negative	negative		positive
3322	side	359.662	544.087	4487073059	1.43348e-30	0.661038	-184.425
3323	disorders	112.454	297.918	4514525418	9.79411e-20	0.377466	-185.464	negative					negative
3324	psychosis	136.066	326.786	4501912166	1.78553e-34	0.416376	-190.72		negative				negative
3325	assessment	2642.97	2833.71	4.46845e+09	2.7381e-20	0.932689	-190.739
3326	continues	472.593	663.876	4494978275	3.19373e-18	0.71187	-191.282
3327	paranoid	206.663	402.402	4484802236	1.71257e-54	0.513573	-195.739			negative	negative		negative
3328	maudsley	422.269	619.173	4.51258e+09	1.1914e-08	0.681989	-196.904
3329	complied	360.855	561.817	4466508950	9.89252e-50	0.6423	-200.962
3330	psychotic	424.416	630.159	4.49622e+09	7.31019e-20	0.673506	-205.743					negative	negative
3331	new	682.357	888.451	4.49348e+09	9.64272e-16	0.76803	-206.094					positive	positive
3332	area	660.891	867.994	4.48627e+09	3.48027e-20	0.761401	-207.102
3333	pleasant	351.195	560.453	4.4608e+09	2.5088e-58	0.626628	-209.258	positive	positive	positive	positive	positive	positive
3334	activities	456.852	667.21	4513939233	2.87319e-07	0.684721	-210.357						positive
3335	dob	279.883	490.595	4.46245e+09	2.15359e-70	0.570497	-210.712
3336	tel	411.775	627.432	4.46427e+09	3.71561e-60	0.656287	-215.656
3337	personal	485.711	708.048	4494891757	2.66922e-18	0.685986	-222.337
3338	private	257.464	481.655	4.44953e+09	5.26069e-100	0.53454	-224.191						negative
3339	eating	641.692	867.085	4.51147e+09	1.33511e-07	0.740057	-225.393
3340	gp	1443.42	1669.24	4.50431e+09	4.93075e-07	0.864718	-225.817						negative
3341	us	899.275	1125.53	4504969880	2.61515e-08	0.798981	-226.253
3342	calm	637.399	865.19	4459439739	1.00998e-41	0.736715	-227.792	positive	positive	positive	positive	positive	negative
3343	cc	663.873	895.346	4.46588e+09	1.84926e-41	0.741471	-231.473
3344	client	553.207	786.544	4.4957e+09	6.59134e-25	0.70334	-233.336
3345	se5	147.872	385.657	4.46223e+09	3.91772e-112	0.383428	-237.785
3346	care	2862.87	3101.32	4466888567	1.80914e-18	0.923113	-238.451	positive		positive			positive
3347	hill	147.395	388.915	4.46792e+09	2.55828e-100	0.37899	-241.52
3348	sessions	361.213	612.127	4498742638	5.90155e-22	0.590095	-250.914
3349	attended	1620.87	1879.04	4.49632e+09	3.85069e-07	0.862604	-258.171
3350	zone	336.051	607.505	4436062956	3.08422e-99	0.553165	-271.454						negative
3351	confidential	291.212	564.014	4434313273	5.20451e-128	0.51632	-272.802						positive
3352	therapy	635.849	914.288	4510062255	3.76951e-08	0.695458	-278.439
3353	outpatient	115.435	401.568	4499325220	5.45659e-42	0.287461	-286.133						negative
3354	section	1145.41	1437.99	4.49165e+09	2.99265e-14	0.796533	-292.584						positive
3355	weight	477.602	781.922	4.49239e+09	1.80638e-25	0.610805	-304.32		negative
3356	clinical	540.686	848.522	4.47961e+09	1.73176e-31	0.63721	-307.836
3357	concerns	1115.6	1432.99	4481829104	5.62732e-17	0.778508	-317.396						positive
3358	settled	958.782	1276.76	4443974639	6.38952e-43	0.750949	-317.979
3359	fax	559.051	879.662	4.41551e+09	8.89238e-110	0.635529	-320.611
3360	date	1153.16	1490.2	4.47024e+09	6.20107e-31	0.773831	-337.036						positive
3361	clozapine	40.307	394.522	4461724908	5.4358e-211	0.102167	-354.215						negative
3362	depot	153.834	521.054	4451735165	3.39271e-159	0.295237	-367.22
3363	centre	661.011	1029.23	4457121817	3.01147e-52	0.64224	-368.217
3364	session	963.432	1347.38	4.48037e+09	7.90443e-23	0.715044	-383.943
3365	letter	561.555	950.656	4423394798	3.79581e-101	0.590702	-389.101		positive
3366	clinic	388.402	828.064	4434847546	8.64727e-111	0.469048	-439.662
3367	sincerely	371.468	855.189	4.33248e+09	4.96344e-301	0.43437	-483.721	positive		positive	positive	positive	negative
3368	ms	834.402	1337.15	4.47606e+09	2.63585e-50	0.624017	-502.745						negative
3369	stable	421.673	935.124	4.33726e+09	6.34761e-282	0.450927	-513.451	positive	positive		positive
3370	dear	558.335	1078.4	4.32872e+09	5.05806e-257	0.517744	-520.065	positive	positive	positive			positive
3371	next	1338.12	1869.41	4393323243	1.7314e-83	0.715797	-531.294
3372	road	729.342	1325.55	4.4215e+09	1.00663e-96	0.550216	-596.213
3373	service	1190.61	1868.73	4.44974e+09	1.92353e-45	0.63712	-678.126						negative
3374	state	1640.3	2334.7	4354552766	1.12147e-118	0.702575	-694.4
3375	please	1305.92	2009.51	4.43775e+09	3.47673e-54	0.649871	-703.586	positive	positive	positive	positive		positive
3376	health	2282.23	3053.28	4.44976e+09	1.98985e-30	0.747469	-771.05						positive
3377	medication	3756.54	4773.89	4388371377	5.32205e-52	0.786893	-1017.35						positive
3378	appointment	1583.54	2708.01	4335412955	2.53028e-162	0.584761	-1124.47
3379	mr	1197.88	2335.99	4483837710	1.82077e-28	0.512793	-1138.11
3380	mental	3092.55	4335.04	4.27787e+09	1.77062e-182	0.713383	-1242.5					negative	positive
3381	zzzzz	35657.1	39458.6	4.43434e+09	5.62556e-17	0.90366	-3801.43
